# Supplementary material for: A Novel Microfluidic Platform for Circulating Tumor Cell Identification in Non-Small-Cell Lung Cancer
Source: Micromachines (Basel). 2025 Oct 1;16(10):1136. doi: 10.3390/mi16101136 (PMC12566543; doi:10.3390/mi16101136)
Supplement: Supplementary file 1 [file micromachines-16-01136-s001.zip]

Archive with 14 entries (10 files):
- Supplementary Materials S1 The capture video of diI-labeled A549 in bright field and fluorescent field ( in PBS)/
- Supplementary Materials S1 The capture video of diI-labeled A549 in bright field and fluorescent field ( in PBS)/a  .mp4
- Supplementary Materials S1 The capture video of diI-labeled A549 in bright field and fluorescent field ( in PBS)/b  .mp4
- Supplementary Materials S2 The capture video of diI-labeled A549 in bright field and fluorescent field ( in the supernatant of healthy human peripheral bl/
- Supplementary Materials S2 The capture video of diI-labeled A549 in bright field and fluorescent field ( in the supernatant of healthy human peripheral bl/a  .mp4
- Supplementary Materials S2 The capture video of diI-labeled A549 in bright field and fluorescent field ( in the supernatant of healthy human peripheral bl/b  .mp4
- Supplementary Materials S3 The capture video of diI-labeled A549 in bright field and fluorescent field ( in whole blood samples )/
- Supplementary Materials S3 The capture video of diI-labeled A549 in bright field and fluorescent field ( in whole blood samples )/a   .mp4
- Supplementary Materials S3 The capture video of diI-labeled A549 in bright field and fluorescent field ( in whole blood samples )/b  .mp4
- Supplementary Materials S4 The research of short-term viability and long-term proliferation experiments and the analyze of EGFR mutation sites/
- Supplementary Materials S4 The research of short-term viability and long-term proliferation experiments and the analyze of EGFR mutation sites/supplementary figure S1  .jpg
- Supplementary Materials S4 The research of short-term viability and long-term proliferation experiments and the analyze of EGFR mutation sites/supplementary figure S2 .jpg
- Supplementary Materials S4 The research of short-term viability and long-term proliferation experiments and the analyze of EGFR mutation sites/supplementary figure S3.tif
- Supplementary Materials S4 The research of short-term viability and long-term proliferation experiments and the analyze of EGFR mutation sites/supplementary material 4 .pdf
